# Supplementary material for: Investigating the Regulatory Mechanism of the Sesquiterpenol Nerolidol from a Plant on Juvenile Hormone-Related Genes in the Insect Spodoptera exigua
Source: Int J Mol Sci. 2023 Aug 28;24(17):13330. doi: 10.3390/ijms241713330 (PMC10488281; doi:10.3390/ijms241713330)
Supplement: Supplementary file 1 [file ijms-24-13330-s001.zip]

Archive with 1 entries (1 files):
- ijms-2562426-supplementary.pdf
